# Supplementary material for: High prevalence of low-concentration antimicrobial residues in commercial fish: A public health concern in Bangladesh
Source: PLoS One. 2025 May 27;20(5):e0324263. doi: 10.1371/journal.pone.0324263 (PMC12112158; doi:10.1371/journal.pone.0324263)
Supplement: S1 Table — (XLSX) [file pone.0324263.s001.xlsx]

## Sheet: Fish
Sl. No.	Sample ID	Sample	Sample Type	Location	Collecting organization	Ciprofloxacin_TLC	Enrofloxacin_TLC	Levofloxacin_TLC	Oxytetracycline_TLC	Chlortetracycline_TLC	Doxycycline_TLC	TLC positive	Ciprofloxacin (µg/Kg)_UPLC	Enrofloxacin (µg/Kg)_UHPLC	Levofloxacin (µg/Kg)_UHPLC	Oxytetracycline (µg/Kg)_UHPLC	UHPLC_Positive
1	M1P1	Pabda	Fish	Jhawtala	CVASU	0	0	0	0	0	0	0
2	M1P2	Pabda	Fish	Jhawtala	CVASU	0	0	0	0	1	0	1
3	M1P3	Pabda	Fish	Jhawtala	CVASU	1	1	1	0	1	1	1
4	M1P4	Pabda	Fish	Jhawtala	CVASU	1	0	0	0	1	1	1
5	M1P5	Pabda	Fish	Jhawtala	CVASU	1	1	1	1	1	1	1	0	60.5313	20.9999	128.057	1
6	M1P6	Pabda	Fish	Jhawtala	CVASU	1	1	1	1	1	0	1	33.2768	89.4924	55.5648	116.978	1
7	M1P7	Pabda	Fish	Jhawtala	CVASU	0	0	0	0	0	0	0
8	M1P8	Pabda	Fish	Jhawtala	CVASU	0	0	0	0	0	0	0
9	M1P9	Pabda	Fish	Jhawtala	CVASU	0	0	1	0	1	1	1
10	M1P10	Pabda	Fish	Jhawtala	CVASU	0	0	0	0	0	0	0
11	M1P11	Pabda	Fish	Jhawtala	CVASU	0	0	0	0	0	1	1
12	M1P12	Pabda	Fish	Jhawtala	CVASU	0	1	1	1	1	1	1	0	75.0703	70.011	119.358	1
13	M1P13	Pabda	Fish	Jhawtala	CVASU	0	0	0	0	1	1	1
14	M1P14	Pabda	Fish	Jhawtala	CVASU	0	0	0	0	0	0	0
15	M1P15	Pabda	Fish	Jhawtala	CVASU	0	0	0	0	0	1	1
16	M1P16	Pabda	Fish	Jhawtala	CVASU	0	1	1	1	1	0	1	0	0	38.837	80.0449	1
17	M1P17	Pabda	Fish	Jhawtala	CVASU	0	0	0	0	1	0	1
18	M1P18	Pabda	Fish	Jhawtala	CVASU	0	0	0	0	1	0	1
19	M1P19	Pabda	Fish	Jhawtala	CVASU	1	1	1	1	1	1	1	14.9017	0	7.1336	36.8895	1
20	M1P20	Pabda	Fish	Jhawtala	CVASU	0	0	0	1	0	0	1
21	M1C1	Catfish	Fish	Jhawtala	CVASU	1	1	1	1	1	0	1	0	74.4611	9.9447	28.8276	1
22	M1C2	Catfish	Fish	Jhawtala	CVASU	1	0	0	1	0	0	1
23	M1C3	Catfish	Fish	Jhawtala	CVASU	1	0	0	0	0	0	1
24	M1C4	Catfish	Fish	Jhawtala	CVASU	1	0	1	0	0	0	1
25	M1C5	Catfish	Fish	Jhawtala	CVASU	0	0	0	0	1	1	1
26	M1C6	Catfish	Fish	Jhawtala	CVASU	1	0	0	1	1	1	1	0	0	0	0	0
27	M1C7	Catfish	Fish	Jhawtala	CVASU	0	0	0	0	1	1	1
28	M1C8	Catfish	Fish	Jhawtala	CVASU	1	1	0	0	1	1	1	0	0	0	0	0
29	M1C9	Catfish	Fish	Jhawtala	CVASU	1	1	0	0	1	0	1
30	M1C10	Catfish	Fish	Jhawtala	CVASU	0	0	0	1	1	1	1	0	0	0	0	0
31	M1C11	Catfish	Fish	Jhawtala	CVASU	0	0	0	0	0	0	0
32	M1C12	Catfish	Fish	Jhawtala	CVASU	1	1	0	0	0	1	1
33	M1C13	Catfish	Fish	Jhawtala	CVASU	1	0	0	0	0	1	1
34	M1C14	Catfish	Fish	Jhawtala	CVASU	1	0	1	0	0	0	1
35	M1C15	Catfish	Fish	Jhawtala	CVASU	0	1	0	1	1	0	1
36	M1C16	Catfish	Fish	Jhawtala	CVASU	0	1	0	0	0	1	1
37	M1C17	Catfish	Fish	Jhawtala	CVASU	0	0	1	0	1	0	1
38	M1C18	Catfish	Fish	Jhawtala	CVASU	1	0	0	1	1	0	1	0	0	0	0	0
39	M1C19	Catfish	Fish	Jhawtala	CVASU	1	0	0	0	1	1	1
40	M1C20	Catfish	Fish	Jhawtala	CVASU	0	0	1	0	0	0	1
41	M1T1	Tilapia	Fish	Jhawtala	CVASU	0	0	0	0	1	0	1
42	M1T2	Tilapia	Fish	Jhawtala	CVASU	1	0	0	0	1	0	1
43	M1T3	Tilapia	Fish	Jhawtala	CVASU	0	0	1	0	1	0	1
44	M1T4	Tilapia	Fish	Jhawtala	CVASU	0	1	0	0	1	0	1
45	M1T5	Tilapia	Fish	Jhawtala	CVASU	0	1	0	1	1	1	1	0	58.5808	0	66.4891	1
46	M1T6	Tilapia	Fish	Jhawtala	CVASU	0	1	0	0	1	0	1
47	M1T7	Tilapia	Fish	Jhawtala	CVASU	0	0	0	0	1	0	1
48	M1T8	Tilapia	Fish	Jhawtala	CVASU	0	0	0	0	1	1	1
49	M1T9	Tilapia	Fish	Jhawtala	CVASU	0	0	1	0	1	0	1
50	M1T10	Tilapia	Fish	Jhawtala	CVASU	0	0	0	0	0	0	0
51	M1T11	Tilapia	Fish	Jhawtala	CVASU	0	0	0	0	1	1	1
52	M1T12	Tilapia	Fish	Jhawtala	CVASU	1	0	0	1	1	1	1	0	0	0	120.196	1
53	M1T13	Tilapia	Fish	Jhawtala	CVASU	0	0	0	0	1	0	1
54	M1T14	Tilapia	Fish	Jhawtala	CVASU	0	0	0	1	1	0	1	0	0	0	115.285	1
55	M1T15	Tilapia	Fish	Jhawtala	CVASU	0	0	0	0	1	0	1
56	M1T16	Tilapia	Fish	Jhawtala	CVASU	1	1	0	1	1	1	1	13.33	0	0	37.8449	1
57	M1T17	Tilapia	Fish	Jhawtala	CVASU	1	0	1	0	1	0	1
58	M1T18	Tilapia	Fish	Jhawtala	CVASU	1	1	1	1	1	1	1	0	0	32.9123	33.1351	1
59	M1T19	Tilapia	Fish	Jhawtala	CVASU	0	0	0	0	1	1	1
60	M1T20	Tilapia	Fish	Jhawtala	CVASU	0	0	0	1	0	1	1
61	M1K1	Koi	Fish	Jhawtala	CVASU	0	0	0	0	0	1	1
62	M1K2	Koi	Fish	Jhawtala	CVASU	0	0	0	0	0	0	0
63	M1K3	Koi	Fish	Jhawtala	CVASU	0	0	1	0	0	0	1
64	M1K4	Koi	Fish	Jhawtala	CVASU	0	0	0	0	0	0	0
65	M1K5	Koi	Fish	Jhawtala	CVASU	0	0	0	1	1	1	1	0	0	0	126.045	1
66	M1K6	Koi	Fish	Jhawtala	CVASU	0	0	0	0	0	0	0
67	M1K7	Koi	Fish	Jhawtala	CVASU	0	0	1	0	0	0	1
68	M1K8	Koi	Fish	Jhawtala	CVASU	0	0	0	0	0	0	0
69	M1K9	Koi	Fish	Jhawtala	CVASU	0	0	0	0	0	0	0
70	M1K10	Koi	Fish	Jhawtala	CVASU	0	0	0	0	0	0	0
71	M1K11	Koi	Fish	Jhawtala	CVASU	0	0	1	0	0	0	1
72	M1K12	Koi	Fish	Jhawtala	CVASU	1	0	1	1	0	0	1	13.33	0	78.1165	128.057	1
73	M1K13	Koi	Fish	Jhawtala	CVASU	1	1	0	1	0	0	1	14.9017	0	0	0	1
74	M1K14	Koi	Fish	Jhawtala	CVASU	1	0	0	0	0	0	1
75	M1K15	Koi	Fish	Jhawtala	CVASU	0	0	0	1	0	0	1
76	M1K16	Koi	Fish	Jhawtala	CVASU	1	0	1	1	0	0	1	13.33	0	31.0467	116.978	1
77	M1K17	Koi	Fish	Jhawtala	CVASU	0	0	1	0	0	0	1
78	M1K18	Koi	Fish	Jhawtala	CVASU	1	1	0	0	1	0	1	0	0	0	0	0
79	M1K19	Koi	Fish	Jhawtala	CVASU	0	0	0	0	0	0	0
80	M1K20	Koi	Fish	Jhawtala	CVASU	0	0	0	0	0	0	0
81	M2P1	Pabda	Fish	Pahartali	CVASU	0	0	0	1	0	0	1
82	M2P2	Pabda	Fish	Pahartali	CVASU	0	0	1	1	0	1	1
83	M2P3	Pabda	Fish	Pahartali	CVASU	0	0	0	1	0	1	1
84	M2P4	Pabda	Fish	Pahartali	CVASU	0	1	0	1	1	0	1	0	68.7945	0	119.358	1
85	M2P5	Pabda	Fish	Pahartali	CVASU	0	0	0	1	0	0	1
86	M2P6	Pabda	Fish	Pahartali	CVASU	0	0	1	1	0	1	1
87	M2P7	Pabda	Fish	Pahartali	CVASU	0	0	0	1	0	1	1
88	M2P8	Pabda	Fish	Pahartali	CVASU	0	0	0	1	0	1	1
89	M2P9	Pabda	Fish	Pahartali	CVASU	0	1	0	1	0	1	1	0	57.6669	0	0	1
90	M2P10	Pabda	Fish	Pahartali	CVASU	0	1	0	1	1	1	1	0	98.6239	0	0	1
91	M2P11	Pabda	Fish	Pahartali	CVASU	0	1	0	0	0	0	1
92	M2P12	Pabda	Fish	Pahartali	CVASU	0	1	1	0	1	1	1	0	23.2016	0	0	1
93	M2P13	Pabda	Fish	Pahartali	CVASU	0	0	0	0	1	0	1
94	M2P14	Pabda	Fish	Pahartali	CVASU	0	0	0	1	1	0	1
95	M2P15	Pabda	Fish	Pahartali	CVASU	0	0	0	0	0	0	0
96	M2P16	Pabda	Fish	Pahartali	CVASU	0	0	1	1	1	0	1	0	0	0	0	0
97	M2P17	Pabda	Fish	Pahartali	CVASU	0	0	0	0	0	0	0
98	M2P18	Pabda	Fish	Pahartali	CVASU	0	1	0	0	0	0	1
99	M2P19	Pabda	Fish	Pahartali	CVASU	0	1	0	1	0	0	1
100	M2P20	Pabda	Fish	Pahartali	CVASU	0	1	0	0	0	0	1
101	M2C1	Catfish	Fish	Pahartali	CVASU	0	0	0	0	0	0	0
102	M2C2	Catfish	Fish	Pahartali	CVASU	0	0	0	0	0	0	0
103	M2C3	Catfish	Fish	Pahartali	CVASU	0	0	0	0	0	0	0
104	M2C4	Catfish	Fish	Pahartali	CVASU	0	0	0	0	0	0	0
105	M2C5	Catfish	Fish	Pahartali	CVASU	0	0	1	1	1	1	1	0	0	0	0	0
106	M2C6	Catfish	Fish	Pahartali	CVASU	0	1	0	0	1	1	1	0	0	0	0	0
107	M2C7	Catfish	Fish	Pahartali	CVASU	0	0	0	1	0	0	1
108	M2C8	Catfish	Fish	Pahartali	CVASU	0	0	0	0	0	1	1
109	M2C9	Catfish	Fish	Pahartali	CVASU	0	1	1	0	0	0	1
110	M2C10	Catfish	Fish	Pahartali	CVASU	0	0	0	0	0	0	0
111	M2C11	Catfish	Fish	Pahartali	CVASU	0	0	0	1	0	0	1
112	M2C12	Catfish	Fish	Pahartali	CVASU	0	0	0	1	1	0	1	0	0	0	0	0
113	M2C13	Catfish	Fish	Pahartali	CVASU	0	0	0	0	0	0	0
114	M2C14	Catfish	Fish	Pahartali	CVASU	0	0	1	0	0	0	1
115	M2C15	Catfish	Fish	Pahartali	CVASU	0	1	0	1	1	0	1	0	0	0	80.0449	1
116	M2C16	Catfish	Fish	Pahartali	CVASU	0	1	0	0	1	1	1	0	0	0	0	0
117	M2C17	Catfish	Fish	Pahartali	CVASU	0	0	0	0	0	0	0
118	M2C18	Catfish	Fish	Pahartali	CVASU	0	0	0	0	0	0	0
119	M2C19	Catfish	Fish	Pahartali	CVASU	0	0	0	0	0	0	0
120	M2C20	Catfish	Fish	Pahartali	CVASU	0	0	1	0	0	0	1
121	M2T1	Tilapia	Fish	Pahartali	CVASU	1	0	0	0	1	0	1
122	M2T2	Tilapia	Fish	Pahartali	CVASU	0	0	0	0	0	0	0
123	M2T3	Tilapia	Fish	Pahartali	CVASU	1	0	0	0	0	1	1
124	M2T4	Tilapia	Fish	Pahartali	CVASU	1	0	0	0	0	0	1
125	M2T5	Tilapia	Fish	Pahartali	CVASU	1	1	1	0	0	1	1	0	47.3012	9.7178	0	1
126	M2T6	Tilapia	Fish	Pahartali	CVASU	1	1	0	0	0	0	1
127	M2T7	Tilapia	Fish	Pahartali	CVASU	1	0	0	0	0	0	1
128	M2T8	Tilapia	Fish	Pahartali	CVASU	1	1	0	0	0	0	1
129	M2T9	Tilapia	Fish	Pahartali	CVASU	1	1	0	0	0	1	1	0	0	0	0	0
130	M2T10	Tilapia	Fish	Pahartali	CVASU	1	0	0	0	0	0	1
131	M2T11	Tilapia	Fish	Pahartali	CVASU	1	0	1	0	0	1	1
132	M2T12	Tilapia	Fish	Pahartali	CVASU	1	0	0	0	0	0	1
133	M2T13	Tilapia	Fish	Pahartali	CVASU	1	0	0	1	0	1	1	0	0	0	0	0
134	M2T14	Tilapia	Fish	Pahartali	CVASU	1	0	0	0	1	0	1
135	M2T15	Tilapia	Fish	Pahartali	CVASU	1	0	0	0	1	1	1	13.33	0	0	0	1
136	M2T16	Tilapia	Fish	Pahartali	CVASU	1	0	0	0	0	0	1
137	M2T17	Tilapia	Fish	Pahartali	CVASU	1	0	0	0	0	0	1
138	M2T18	Tilapia	Fish	Pahartali	CVASU	1	0	0	0	1	0	1
139	M2T19	Tilapia	Fish	Pahartali	CVASU	1	0	1	0	0	1	1
140	M2T20	Tilapia	Fish	Pahartali	CVASU	1	1	0	1	0	0	1	0	72.9401	0	0	1
141	M2K1	Koi	Fish	Pahartali	CVASU	0	0	0	0	0	0	0
142	M2K2	Koi	Fish	Pahartali	CVASU	0	0	0	0	0	0	0
143	M2K3	Koi	Fish	Pahartali	CVASU	0	0	1	0	0	1	1
144	M2K4	Koi	Fish	Pahartali	CVASU	1	1	0	1	0	1	1	13.33	66.4204	0	0	1
145	M2K5	Koi	Fish	Pahartali	CVASU	1	0	0	1	1	0	1	33.2768	0	0	0	1
146	M2K6	Koi	Fish	Pahartali	CVASU	0	1	0	1	1	0	1	0	75.93	0	36.8895	1
147	M2K7	Koi	Fish	Pahartali	CVASU	0	0	0	0	0	0	0
148	M2K8	Koi	Fish	Pahartali	CVASU	0	0	0	0	1	0	1
149	M2K9	Koi	Fish	Pahartali	CVASU	0	0	0	0	1	0	1
150	M2K10	Koi	Fish	Pahartali	CVASU	0	1	0	0	1	1	1	0	78.1248	0	0	1
151	M2K11	Koi	Fish	Pahartali	CVASU	0	1	0	0	0	0	1
152	M2K12	Koi	Fish	Pahartali	CVASU	0	0	0	0	0	0	0
153	M2K13	Koi	Fish	Pahartali	CVASU	0	0	0	0	0	1	1
154	M2K14	Koi	Fish	Pahartali	CVASU	0	0	0	0	0	0	0
155	M2K15	Koi	Fish	Pahartali	CVASU	0	1	0	1	0	1	1	0	78.0255	0	0	1
156	M2K16	Koi	Fish	Pahartali	CVASU	0	1	0	0	0	0	1
157	M2K17	Koi	Fish	Pahartali	CVASU	0	0	0	0	0	1	1
158	M2K18	Koi	Fish	Pahartali	CVASU	0	0	0	0	0	1	1
159	M2K19	Koi	Fish	Pahartali	CVASU	0	0	0	0	1	0	1
160	M2K20	Koi	Fish	Pahartali	CVASU	0	0	0	0	0	0	0
161	M3P1	Pabda	Fish	Bahaddarhat	CVASU	0	0	1	0	0	0	1
162	M3P2	Pabda	Fish	Bahaddarhat	CVASU	0	0	0	0	0	0	0
163	M3P3	Pabda	Fish	Bahaddarhat	CVASU	0	1	0	0	1	1	1
164	M3P4	Pabda	Fish	Bahaddarhat	CVASU	0	0	0	0	1	0	1
165	M3P5	Pabda	Fish	Bahaddarhat	CVASU	1	1	1	1	0	1	1	0	88.95	3.4527	28.8276	1
166	M3P6	Pabda	Fish	Bahaddarhat	CVASU	0	1	1	1	1	0	1	0	39.9329	6.1125	66.4891	1
167	M3P7	Pabda	Fish	Bahaddarhat	CVASU	0	0	0	0	0	0	0
168	M3P8	Pabda	Fish	Bahaddarhat	CVASU	0	0	0	0	0	0	0
169	M3P9	Pabda	Fish	Bahaddarhat	CVASU	0	0	0	0	1	1	1
170	M3P10	Pabda	Fish	Bahaddarhat	CVASU	0	0	1	0	0	0	1
171	M3P11	Pabda	Fish	Bahaddarhat	CVASU	0	0	0	0	0	0	0
172	M3P12	Pabda	Fish	Bahaddarhat	CVASU	0	1	1	1	1	1	1	0	14.2277	3.5662	120.196	1
173	M3P13	Pabda	Fish	Bahaddarhat	CVASU	0	0	0	0	1	0	1
174	M3P14	Pabda	Fish	Bahaddarhat	CVASU	0	0	0	0	0	0	0
175	M3P15	Pabda	Fish	Bahaddarhat	CVASU	0	0	0	0	0	1	1
176	M3P16	Pabda	Fish	Bahaddarhat	CVASU	0	1	1	1	1	0	1	0	0	4.0074	115.285	1
177	M3P17	Pabda	Fish	Bahaddarhat	CVASU	0	0	0	0	0	0	0
178	M3P18	Pabda	Fish	Bahaddarhat	CVASU	0	0	0	0	1	0	1
179	M3P19	Pabda	Fish	Bahaddarhat	CVASU	0	1	1	1	1	1	1	0	0	20.9999	37.8449	1
180	M3P20	Pabda	Fish	Bahaddarhat	CVASU	0	0	0	0	0	0	0
181	M3C1	Catfish	Fish	Bahaddarhat	CVASU	1	0	0	0	1	0	1
182	M3C2	Catfish	Fish	Bahaddarhat	CVASU	1	0	0	1	0	0	1
183	M3C3	Catfish	Fish	Bahaddarhat	CVASU	0	0	0	0	0	0	0
184	M3C4	Catfish	Fish	Bahaddarhat	CVASU	1	0	0	0	0	0	1
185	M3C5	Catfish	Fish	Bahaddarhat	CVASU	0	0	0	0	1	1	1	0	0	0	0	0
186	M3C6	Catfish	Fish	Bahaddarhat	CVASU	1	0	0	0	1	0	1
187	M3C7	Catfish	Fish	Bahaddarhat	CVASU	0	0	1	0	0	1	1	0	0	0	0	0
188	M3C8	Catfish	Fish	Bahaddarhat	CVASU	1	1	0	0	1	0	1
189	M3C9	Catfish	Fish	Bahaddarhat	CVASU	1	0	0	0	0	0	1
190	M3C10	Catfish	Fish	Bahaddarhat	CVASU	0	1	0	1	1	1	1	0	47.818	0	33.1351	1
191	M3C11	Catfish	Fish	Bahaddarhat	CVASU	0	0	0	0	0	0	0
192	M3C12	Catfish	Fish	Bahaddarhat	CVASU	1	1	0	0	0	1	1
193	M3C13	Catfish	Fish	Bahaddarhat	CVASU	0	0	0	0	0	1	1
194	M3C14	Catfish	Fish	Bahaddarhat	CVASU	1	0	0	0	0	0	1
195	M3C15	Catfish	Fish	Bahaddarhat	CVASU	0	1	0	1	1	0	1	0	0	0	0	0
196	M3C16	Catfish	Fish	Bahaddarhat	CVASU	0	1	0	0	0	0	1
197	M3C17	Catfish	Fish	Bahaddarhat	CVASU	0	0	1	0	0	0	1
198	M3C18	Catfish	Fish	Bahaddarhat	CVASU	1	0	0	1	1	0	1	0	0	0	0	0
199	M3C19	Catfish	Fish	Bahaddarhat	CVASU	1	0	0	0	1	1	1
200	M3C20	Catfish	Fish	Bahaddarhat	CVASU	0	0	0	0	0	0	0
201	M3T1	Tilapia	Fish	Bahaddarhat	CVASU	0	0	0	0	0	0	0
202	M3T2	Tilapia	Fish	Bahaddarhat	CVASU	1	0	0	0	1	0	1
203	M3T3	Tilapia	Fish	Bahaddarhat	CVASU	0	0	0	0	1	0	1
204	M3T4	Tilapia	Fish	Bahaddarhat	CVASU	0	0	0	0	0	0	0
205	M3T5	Tilapia	Fish	Bahaddarhat	CVASU	0	0	0	1	1	1	1	0	0	0	126.045	1
206	M3T6	Tilapia	Fish	Bahaddarhat	CVASU	0	1	0	0	1	0	1
207	M3T7	Tilapia	Fish	Bahaddarhat	CVASU	0	0	0	0	0	0	0
208	M3T8	Tilapia	Fish	Bahaddarhat	CVASU	0	0	0	0	1	1	1
209	M3T9	Tilapia	Fish	Bahaddarhat	CVASU	0	0	0	0	1	0	1
210	M3T10	Tilapia	Fish	Bahaddarhat	CVASU	0	0	1	0	0	0	1
211	M3T11	Tilapia	Fish	Bahaddarhat	CVASU	0	0	0	0	1	1	1
212	M3T12	Tilapia	Fish	Bahaddarhat	CVASU	1	1	0	1	1	1	1	0	33.0138	0	128.057	1
213	M3T13	Tilapia	Fish	Bahaddarhat	CVASU	0	0	0	0	1	0	1
214	M3T14	Tilapia	Fish	Bahaddarhat	CVASU	0	0	0	1	0	0	1	0	0	0	116.978	1
215	M3T15	Tilapia	Fish	Bahaddarhat	CVASU	0	0	0	0	0	0	0
216	M3T16	Tilapia	Fish	Bahaddarhat	CVASU	1	1	0	1	1	0	1	33.2768	0	0	119.358	1
217	M3T17	Tilapia	Fish	Bahaddarhat	CVASU	0	0	0	0	1	0	1
218	M3T18	Tilapia	Fish	Bahaddarhat	CVASU	1	1	1	1	0	0	1	0	0	55.5648	80.0449	1
219	M3T19	Tilapia	Fish	Bahaddarhat	CVASU	0	0	0	0	1	1	1
220	M3T20	Tilapia	Fish	Bahaddarhat	CVASU	0	0	0	1	0	1	1
221	M3K1	Koi	Fish	Bahaddarhat	CVASU	0	0	0	0	0	0	0
222	M3K2	Koi	Fish	Bahaddarhat	CVASU	0	0	0	0	0	0	0
223	M3K3	Koi	Fish	Bahaddarhat	CVASU	0	0	0	0	0	0	0
224	M3K4	Koi	Fish	Bahaddarhat	CVASU	0	0	1	0	0	0	1	0	0	0	0	0
225	M3K5	Koi	Fish	Bahaddarhat	CVASU	0	0	0	0	1	1	1
226	M3K6	Koi	Fish	Bahaddarhat	CVASU	0	0	0	0	0	0	0
227	M3K7	Koi	Fish	Bahaddarhat	CVASU	0	0	0	0	0	0	0
228	M3K8	Koi	Fish	Bahaddarhat	CVASU	0	0	0	0	0	0	0
229	M3K9	Koi	Fish	Bahaddarhat	CVASU	0	0	0	0	0	0	0
230	M3K10	Koi	Fish	Bahaddarhat	CVASU	0	0	0	0	0	0	0
231	M3K11	Koi	Fish	Bahaddarhat	CVASU	0	0	0	0	0	0	0
232	M3K12	Koi	Fish	Bahaddarhat	CVASU	1	0	1	1	0	0	1	14.9017	0	70.011	36.8895	1
233	M3K13	Koi	Fish	Bahaddarhat	CVASU	1	1	0	0	0	0	1	13.33	0	0	0	1
234	M3K14	Koi	Fish	Bahaddarhat	CVASU	1	0	0	0	0	0	1
235	M3K15	Koi	Fish	Bahaddarhat	CVASU	0	0	0	1	0	0	1
236	M3K16	Koi	Fish	Bahaddarhat	CVASU	1	0	1	1	0	0	1	13.33	0	38.837	28.8276	1
237	M3K17	Koi	Fish	Bahaddarhat	CVASU	0	0	0	0	0	0	0
238	M3K18	Koi	Fish	Bahaddarhat	CVASU	1	1	0	0	1	0	1	0	98.6239	0	0	1
239	M3K19	Koi	Fish	Bahaddarhat	CVASU	0	0	0	0	0	0	0
240	M3K20	Koi	Fish	Bahaddarhat	CVASU	0	0	0	0	0	0	0
241	M4P1	Pabda	Fish	Reazuddin Bazar	CVASU	0	0	0	1	0	0	1
242	M4P2	Pabda	Fish	Reazuddin Bazar	CVASU	0	0	0	1	0	1	1
243	M4P3	Pabda	Fish	Reazuddin Bazar	CVASU	0	0	1	0	0	1	1
244	M4P4	Pabda	Fish	Reazuddin Bazar	CVASU	0	1	0	1	1	0	1	0	60.5313	0	66.4891	1
245	M4P5	Pabda	Fish	Reazuddin Bazar	CVASU	0	0	0	0	0	0	0
246	M4P6	Pabda	Fish	Reazuddin Bazar	CVASU	0	0	0	1	0	1	1
247	M4P7	Pabda	Fish	Reazuddin Bazar	CVASU	0	0	0	1	0	1	1
248	M4P8	Pabda	Fish	Reazuddin Bazar	CVASU	0	0	0	0	0	1	1
249	M4P9	Pabda	Fish	Reazuddin Bazar	CVASU	0	1	0	1	0	1	1	0	89.4924	0	0	1
250	M4P10	Pabda	Fish	Reazuddin Bazar	CVASU	0	1	0	1	1	1	1	0	75.0703	0	0	1
251	M4P11	Pabda	Fish	Reazuddin Bazar	CVASU	0	0	1	0	0	0	1
252	M4P12	Pabda	Fish	Reazuddin Bazar	CVASU	0	1	0	0	1	1	1	0	74.4611	0	0	1
253	M4P13	Pabda	Fish	Reazuddin Bazar	CVASU	0	0	0	0	1	0	1
254	M4P14	Pabda	Fish	Reazuddin Bazar	CVASU	0	0	0	1	1	0	1
255	M4P15	Pabda	Fish	Reazuddin Bazar	CVASU	1	0	0	0	0	0	1
256	M4P16	Pabda	Fish	Reazuddin Bazar	CVASU	0	0	0	1	1	0	1
257	M4P17	Pabda	Fish	Reazuddin Bazar	CVASU	0	0	0	0	0	0	0
258	M4P18	Pabda	Fish	Reazuddin Bazar	CVASU	1	0	0	0	0	0	1
259	M4P19	Pabda	Fish	Reazuddin Bazar	CVASU	0	1	0	1	0	0	1
260	M4P20	Pabda	Fish	Reazuddin Bazar	CVASU	0	0	0	0	0	0	0
261	M4C1	Catfish	Fish	Reazuddin Bazar	CVASU	0	0	1	0	0	0	1	0	0	0	0	0
262	M4C2	Catfish	Fish	Reazuddin Bazar	CVASU	0	0	0	0	0	0	0
263	M4C3	Catfish	Fish	Reazuddin Bazar	CVASU	0	0	0	0	0	0	0
264	M4C4	Catfish	Fish	Reazuddin Bazar	CVASU	0	0	0	0	0	0	0
265	M4C5	Catfish	Fish	Reazuddin Bazar	CVASU	0	0	0	1	1	1	1	0	0	0	120.196	1
266	M4C6	Catfish	Fish	Reazuddin Bazar	CVASU	1	1	0	0	1	1	1	45.8527	0	0	0	1
267	M4C7	Catfish	Fish	Reazuddin Bazar	CVASU	0	0	0	1	0	0	1
268	M4C8	Catfish	Fish	Reazuddin Bazar	CVASU	0	0	0	0	0	1	1
269	M4C9	Catfish	Fish	Reazuddin Bazar	CVASU	0	0	0	0	0	0	0
270	M4C10	Catfish	Fish	Reazuddin Bazar	CVASU	0	0	0	0	0	0	0
271	M4C11	Catfish	Fish	Reazuddin Bazar	CVASU	0	0	0	1	0	0	1
272	M4C12	Catfish	Fish	Reazuddin Bazar	CVASU	0	0	0	1	1	0	1	0	0	0	0	0
273	M4C13	Catfish	Fish	Reazuddin Bazar	CVASU	0	0	0	0	0	0	0
274	M4C14	Catfish	Fish	Reazuddin Bazar	CVASU	0	0	1	0	0	0	1
275	M4C15	Catfish	Fish	Reazuddin Bazar	CVASU	0	0	0	0	1	0	1	0	0	0	0	0
276	M4C16	Catfish	Fish	Reazuddin Bazar	CVASU	0	1	0	0	1	1	1
277	M4C17	Catfish	Fish	Reazuddin Bazar	CVASU	0	0	0	0	0	0	0
278	M4C18	Catfish	Fish	Reazuddin Bazar	CVASU	0	0	0	0	0	0	0
279	M4C19	Catfish	Fish	Reazuddin Bazar	CVASU	0	0	0	0	0	0	0
280	M4C20	Catfish	Fish	Reazuddin Bazar	CVASU	0	0	0	0	0	0	0	0	0	0	0	0
281	M4T1	Tilapia	Fish	Reazuddin Bazar	CVASU	1	0	0	0	1	0	1	0	0	0	0	0
282	M4T2	Tilapia	Fish	Reazuddin Bazar	CVASU	0	0	0	0	0	0	0
283	M4T3	Tilapia	Fish	Reazuddin Bazar	CVASU	1	0	0	0	0	1	1
284	M4T4	Tilapia	Fish	Reazuddin Bazar	CVASU	1	0	0	0	0	0	1
285	M4T5	Tilapia	Fish	Reazuddin Bazar	CVASU	0	1	1	0	0	1	1	0	58.5808	7.1336	0	1
286	M4T6	Tilapia	Fish	Reazuddin Bazar	CVASU	0	1	0	0	0	0	1
287	M4T7	Tilapia	Fish	Reazuddin Bazar	CVASU	0	0	0	0	0	0	0
288	M4T8	Tilapia	Fish	Reazuddin Bazar	CVASU	1	0	0	0	1	0	1	0	0	0	0	0
289	M4T9	Tilapia	Fish	Reazuddin Bazar	CVASU	0	0	0	0	0	1	1
290	M4T10	Tilapia	Fish	Reazuddin Bazar	CVASU	0	0	0	0	0	0	0
291	M4T11	Tilapia	Fish	Reazuddin Bazar	CVASU	1	0	1	0	0	1	1
292	M4T12	Tilapia	Fish	Reazuddin Bazar	CVASU	0	0	0	0	0	0	0
293	M4T13	Tilapia	Fish	Reazuddin Bazar	CVASU	1	0	0	1	0	1	1
294	M4T14	Tilapia	Fish	Reazuddin Bazar	CVASU	1	0	0	0	1	0	1
295	M4T15	Tilapia	Fish	Reazuddin Bazar	CVASU	0	0	0	0	1	1	1	0	0	0	0	0
296	M4T16	Tilapia	Fish	Reazuddin Bazar	CVASU	1	0	0	0	0	0	1
297	M4T17	Tilapia	Fish	Reazuddin Bazar	CVASU	0	0	0	0	0	0	0
298	M4T18	Tilapia	Fish	Reazuddin Bazar	CVASU	0	0	0	0	1	0	1
299	M4T19	Tilapia	Fish	Reazuddin Bazar	CVASU	1	0	0	0	0	1	1
300	M4T20	Tilapia	Fish	Reazuddin Bazar	CVASU	1	1	0	1	0	0	1	0	68.7945	0	0	1
301	M4K1	Koi	Fish	Reazuddin Bazar	CVASU	0	0	0	0	0	0	0
302	M4K2	Koi	Fish	Reazuddin Bazar	CVASU	0	0	0	0	1	0	1
303	M4K3	Koi	Fish	Reazuddin Bazar	CVASU	0	0	0	0	0	1	1
304	M4K4	Koi	Fish	Reazuddin Bazar	CVASU	1	1	0	1	0	1	1	13.33	57.6669	0	115.285	1
305	M4K5	Koi	Fish	Reazuddin Bazar	CVASU	1	0	0	1	1	0	1	33.2768	0	0	0	1
306	M4K6	Koi	Fish	Reazuddin Bazar	CVASU	0	1	0	1	1	0	1	0	98.6239	0	0	1
307	M4K7	Koi	Fish	Reazuddin Bazar	CVASU	0	0	0	0	0	0	0
308	M4K8	Koi	Fish	Reazuddin Bazar	CVASU	0	0	0	0	1	0	1
309	M4K9	Koi	Fish	Reazuddin Bazar	CVASU	0	0	0	0	1	0	1
310	M4K10	Koi	Fish	Reazuddin Bazar	CVASU	0	1	0	0	1	1	1	0	23.2016	0	0	1
311	M4K11	Koi	Fish	Reazuddin Bazar	CVASU	0	1	0	0	0	0	1
312	M4K12	Koi	Fish	Reazuddin Bazar	CVASU	0	0	0	0	1	0	1
313	M4K13	Koi	Fish	Reazuddin Bazar	CVASU	0	0	0	0	0	1	1
314	M4K14	Koi	Fish	Reazuddin Bazar	CVASU	1	0	0	0	0	0	1
315	M4K15	Koi	Fish	Reazuddin Bazar	CVASU	0	1	0	1	1	0	1	0	47.3012	0	0	1
316	M4K16	Koi	Fish	Reazuddin Bazar	CVASU	0	0	1	0	0	0	1
317	M4K17	Koi	Fish	Reazuddin Bazar	CVASU	0	0	0	0	0	0	0
318	M4K18	Koi	Fish	Reazuddin Bazar	CVASU	0	0	0	0	0	0	0
319	M4K19	Koi	Fish	Reazuddin Bazar	CVASU	0	0	0	0	1	0	1
320	M4K20	Koi	Fish	Reazuddin Bazar	CVASU	0	0	0	0	0	0	0
321	M5P1	Pabda	Fish	Chawkbazar	CVASU	0	0	0	0	0	0	0
322	M5P2	Pabda	Fish	Chawkbazar	CVASU	0	0	0	0	1	0	1
323	M5P3	Pabda	Fish	Chawkbazar	CVASU	1	1	1	0	1	1	1
324	M5P4	Pabda	Fish	Chawkbazar	CVASU	0	0	0	0	0	1	1
325	M5P5	Pabda	Fish	Chawkbazar	CVASU	1	1	1	1	1	1	1	0	72.9401	9.9447	37.8449	1
326	M5P6	Pabda	Fish	Chawkbazar	CVASU	0	1	1	1	1	0	1	0	66.4204	32.9123	33.1351	1
327	M5P7	Pabda	Fish	Chawkbazar	CVASU	0	0	0	0	0	0	0
328	M5P8	Pabda	Fish	Chawkbazar	CVASU	0	0	0	0	0	0	0
329	M5P9	Pabda	Fish	Chawkbazar	CVASU	0	1	1	1	1	1	1	0	75.93	78.1165	126.045	1
330	M5P10	Pabda	Fish	Chawkbazar	CVASU	0	0	0	0	0	0	0
331	M5P11	Pabda	Fish	Chawkbazar	CVASU	0	0	0	0	0	0	0
332	M5P12	Pabda	Fish	Chawkbazar	CVASU	0	1	1	1	1	0	1	0	60.5313	31.0467	128.057	1
333	M5P13	Pabda	Fish	Chawkbazar	CVASU	0	0	0	0	1	1	1
334	M5P14	Pabda	Fish	Chawkbazar	CVASU	0	0	0	0	0	0	0
335	M5P15	Pabda	Fish	Chawkbazar	CVASU	0	0	0	0	0	1	1
336	M5P16	Pabda	Fish	Chawkbazar	CVASU	0	0	1	1	0	0	1	0	0	9.7178	116.978	1
337	M5P17	Pabda	Fish	Chawkbazar	CVASU	0	0	0	0	1	0	1
338	M5P18	Pabda	Fish	Chawkbazar	CVASU	0	0	0	0	1	0	1
339	M5P19	Pabda	Fish	Chawkbazar	CVASU	0	1	1	1	1	1	1	0	0	3.4527	119.358	1
340	M5P20	Pabda	Fish	Chawkbazar	CVASU	0	0	0	1	0	0	1
341	M5C1	Catfish	Fish	Chawkbazar	CVASU	0	0	0	1	1	0	1
342	M5C2	Catfish	Fish	Chawkbazar	CVASU	1	0	0	1	0	0	1
343	M5C3	Catfish	Fish	Chawkbazar	CVASU	0	0	0	0	0	0	0
344	M5C4	Catfish	Fish	Chawkbazar	CVASU	1	0	1	0	0	0	1
345	M5C5	Catfish	Fish	Chawkbazar	CVASU	0	0	0	0	0	1	1	0	0	0	0	0
346	M5C6	Catfish	Fish	Chawkbazar	CVASU	1	0	0	1	0	0	1
347	M5C7	Catfish	Fish	Chawkbazar	CVASU	0	0	0	0	1	0	1
348	M5C8	Catfish	Fish	Chawkbazar	CVASU	1	1	0	1	0	1	1	0	0	0	80.0449	1
349	M5C9	Catfish	Fish	Chawkbazar	CVASU	0	1	0	0	1	0	1
350	M5C10	Catfish	Fish	Chawkbazar	CVASU	0	0	0	1	1	1	1
351	M5C11	Catfish	Fish	Chawkbazar	CVASU	0	0	0	0	0	0	0
352	M5C12	Catfish	Fish	Chawkbazar	CVASU	1	1	0	0	0	0	1
353	M5C13	Catfish	Fish	Chawkbazar	CVASU	1	0	0	0	0	1	1
354	M5C14	Catfish	Fish	Chawkbazar	CVASU	0	0	1	0	0	0	1
355	M5C15	Catfish	Fish	Chawkbazar	CVASU	0	1	0	1	1	0	1	0	0	0	0	0
356	M5C16	Catfish	Fish	Chawkbazar	CVASU	0	1	0	0	0	0	1
357	M5C17	Catfish	Fish	Chawkbazar	CVASU	0	0	1	0	0	0	1
358	M5C18	Catfish	Fish	Chawkbazar	CVASU	1	0	0	1	0	0	1
359	M5C19	Catfish	Fish	Chawkbazar	CVASU	1	0	0	0	1	1	1
360	M5C20	Catfish	Fish	Chawkbazar	CVASU	0	0	1	1	0	0	1	0	0	0	0	0
361	M5T1	Tilapia	Fish	Chawkbazar	CVASU	0	0	0	1	0	0	1
362	M5T2	Tilapia	Fish	Chawkbazar	CVASU	1	0	0	0	1	0	1
363	M5T3	Tilapia	Fish	Chawkbazar	CVASU	0	0	1	0	0	0	1
364	M5T4	Tilapia	Fish	Chawkbazar	CVASU	0	1	0	0	0	0	1
365	M5T5	Tilapia	Fish	Chawkbazar	CVASU	0	1	0	1	1	1	1	0	0	0	36.8895	1
366	M5T6	Tilapia	Fish	Chawkbazar	CVASU	0	1	0	0	1	0	1
367	M5T7	Tilapia	Fish	Chawkbazar	CVASU	0	0	0	0	0	0	0
368	M5T8	Tilapia	Fish	Chawkbazar	CVASU	0	0	0	0	1	1	1
369	M5T9	Tilapia	Fish	Chawkbazar	CVASU	0	0	1	1	1	0	1
370	M5T10	Tilapia	Fish	Chawkbazar	CVASU	0	0	0	0	0	0	0
371	M5T11	Tilapia	Fish	Chawkbazar	CVASU	0	0	0	0	1	0	1
372	M5T12	Tilapia	Fish	Chawkbazar	CVASU	1	0	0	1	1	1	1	0	0	0	28.8276	1
373	M5T13	Tilapia	Fish	Chawkbazar	CVASU	0	0	0	0	0	0	0
374	M5T14	Tilapia	Fish	Chawkbazar	CVASU	0	0	0	1	1	0	1	0	0	0	66.4891	1
375	M5T15	Tilapia	Fish	Chawkbazar	CVASU	0	0	0	0	1	0	1
376	M5T16	Tilapia	Fish	Chawkbazar	CVASU	1	1	0	1	0	1	1	0	0	0	120.196	1
377	M5T17	Tilapia	Fish	Chawkbazar	CVASU	0	0	1	0	0	0	1
378	M5T18	Tilapia	Fish	Chawkbazar	CVASU	1	1	1	1	0	0	1	0	0	6.1125	115.285	1
379	M5T19	Tilapia	Fish	Chawkbazar	CVASU	0	0	0	0	1	0	1
380	M5T20	Tilapia	Fish	Chawkbazar	CVASU	0	0	0	1	0	0	1
381	M5K1	Koi	Fish	Chawkbazar	CVASU	0	0	0	0	0	1	1	0	0	0	0	0
382	M5K2	Koi	Fish	Chawkbazar	CVASU	0	0	0	0	0	0	0
383	M5K3	Koi	Fish	Chawkbazar	CVASU	0	0	1	1	0	0	1
384	M5K4	Koi	Fish	Chawkbazar	CVASU	0	0	0	0	0	0	0
385	M5K5	Koi	Fish	Chawkbazar	CVASU	0	0	0	0	1	1	1
386	M5K6	Koi	Fish	Chawkbazar	CVASU	0	0	0	0	0	0	0
387	M5K7	Koi	Fish	Chawkbazar	CVASU	0	0	1	0	0	0	1	0	0	0	0	0
388	M5K8	Koi	Fish	Chawkbazar	CVASU	0	0	0	0	0	0	0
389	M5K9	Koi	Fish	Chawkbazar	CVASU	0	0	0	1	0	0	1
390	M5K10	Koi	Fish	Chawkbazar	CVASU	0	0	0	0	0	0	0
391	M5K11	Koi	Fish	Chawkbazar	CVASU	0	0	1	0	0	0	1
392	M5K12	Koi	Fish	Chawkbazar	CVASU	1	0	1	1	0	0	1	13.33	0	3.5662	37.8449	1
393	M5K13	Koi	Fish	Chawkbazar	CVASU	1	1	0	1	0	0	1	14.9017	0	0	0	1
394	M5K14	Koi	Fish	Chawkbazar	CVASU	1	0	0	0	0	0	1
395	M5K15	Koi	Fish	Chawkbazar	CVASU	0	0	0	1	0	0	1
396	M5K16	Koi	Fish	Chawkbazar	CVASU	1	1	1	1	0	0	1	33.2768	0	4.0074	33.1351	1
397	M5K17	Koi	Fish	Chawkbazar	CVASU	0	0	1	0	0	0	1
398	M5K18	Koi	Fish	Chawkbazar	CVASU	1	0	0	1	1	0	1
399	M5K19	Koi	Fish	Chawkbazar	CVASU	0	0	0	0	0	0	0
400	M5K20	Koi	Fish	Chawkbazar	CVASU	0	0	0	0	0	0	0
													74.8385	322.566	202.551		15
